# Supplementary material for: Immunity Depletion, Telomere Imbalance, and Cancer-Associated Metabolism Pathway Aberrations in Intestinal Mucosa upon Short-Term Caloric Restriction
Source: Cancers (Basel). 2021 Jun 25;13(13):3180. doi: 10.3390/cancers13133180 (PMC8267928; doi:10.3390/cancers13133180)
Supplement: Supplementary file 1 [file cancers-13-03180-s001.zip]

Archive with 3 entries (3 files):
- cancers-1218333.Suppl Data_final.xlsx
- cancers-1218333-suppl.Materials and Method.pdf
- Cancers-128333.Suppl Information.pdf
